# Supplementary material for: NaOH-Only Pretreated Wood Densification: A Simplified Sulfite-Free Route Across Wood Species
Source: Polymers (Basel). 2026 Jan 23;18(3):312. doi: 10.3390/polym18030312 (PMC12899162; doi:10.3390/polym18030312)
Supplement: Supplementary file 1 [file polymers-18-00312-s001.zip]

Archive with 1 entries (1 files):
- polymers-4087848-supplementary.pdf
